# Supplementary material for: BOA/DHB/Na: An Efficient UV-MALDI Matrix for High-Sensitivity and Auto-Tagging Glycomics
Source: Int J Mol Sci. 2022 Oct 19;23(20):12510. doi: 10.3390/ijms232012510 (PMC9604046; doi:10.3390/ijms232012510)
Supplement: Supplementary file 1 [file ijms-23-12510-s001.zip]

Archive with 1 entries (1 files):
- ijms-1958397-supplementary.pdf
